# Supplementary material for: In Vitro Effects of Lactobacillus plantarum LN66 and Antibiotics Used Alone or in Combination on Helicobacter pylori Mature Biofilm
Source: Microorganisms. 2021 Feb 18;9(2):424. doi: 10.3390/microorganisms9020424 (PMC7923053; doi:10.3390/microorganisms9020424)
Supplement: Supplementary file 1 [file microorganisms-09-00424-s001.zip]

Archive with 11 entries (7 files):
- Supplementary materials/
- Supplementary materials/Supplementary Figure S1/
- Supplementary materials/Supplementary Figure S1/Supplementary Figure S1.jpg
- Supplementary materials/Supplementary Figure S1/Supplementary Figure S1.pdf
- Supplementary materials/Supplementary Figure S2/
- Supplementary materials/Supplementary Figure S2/Supplementary Figure S2.jpg
- Supplementary materials/Supplementary Figure S2/Supplementary Figure S2.pdf
- Supplementary materials/Supplementary Figure S3/
- Supplementary materials/Supplementary Figure S3/Supplementary Figure S3.jpg
- Supplementary materials/Supplementary Figure S3/Supplementary Figure S3.pdf
- Supplementary materials/Total Supplementary materials.docx
